# Supplementary material for: Variation in Bacterial and Fungal Communities in Soils from Three Major Apple Pear (Pyrus bretschneideri Rehd.) Orchards
Source: Microorganisms. 2024 Aug 23;12(9):1751. doi: 10.3390/microorganisms12091751 (PMC11434001; doi:10.3390/microorganisms12091751)
Supplement: Supplementary file 1 [file microorganisms-12-01751-s001.zip]

Archive with 1 entries (1 files):
- microorganisms-3164200-supplementary.pdf
